# Supplementary material for: A riddle of culprit only vs multivessel or immediate vs staged revascularization in patients with non-ST elevation acute coronary syndrome: A meta-analysis
Source: PLoS One. 2025 Mar 18;20(3):e0310695. doi: 10.1371/journal.pone.0310695 (PMC11918328; doi:10.1371/journal.pone.0310695)
Supplement: S5 table — (XLSX) [file pone.0310695.s005.xlsx]

## Sheet: included
General information			Study characteristics							Sample characteristics								ACS profile										Laboratory and imaging findings				Coronary angiographic characteristics
No	Author	Year	Study design	Period of study	Country	Study center	Include	Exclude	Are the patients in shock condition?	No of patients	Age	Gender	Comorbidities/ past medical history	multivessel	culprit only	one stage	multi stage	NSTEMI (n)	Unstable angina (n)	Total NSTE-ACS (n)	Killip class	GRACE score	TIMI score	SYNTAX score	Symptom-to-door time	Door-to-balloon time	Symptom to balloon time	LVEF	eGFR (ml/min)	Peak level troponin I (ng/ml)	Peak level CK-MB	Culprit vessel	Left main				LAD				LCx				RCA				Treated vessel
																																	Culprit only PCI	Multivessel PCI	One-stage MVR	Multistage MVR	Culprit only PCI	Multivessel PCI	One-stage MVR	Multistage MVR	Culprit only PCI	Multivessel PCI	One-stage MVR	Multistage MVR	Culprit only PCI	Multivessel PCI	One-stage MVR	Multistage MVR	Culprit only
2	Ahmed	2021	cohort prospective	12 month	Heliopolis, Mesir	the Kobry El-kobba Military Hospital	diagnosis of NSTEACS according to the ESC 2015 guidelines, coronary angiography showing multivessel disease, creatinine clearance > 60 ml/min, planned early invasive strategy within 48 h from the presentation, signed informed consent.	cardiogenic shock, chronic total occlusion, previous coronary ar- tery bypass graft surgery, SYNTAX score > 32, indication for bypass surgery (severe valvular disease, left main dis- ease), patients with STEMI, previous history of anaphylac- toid reaction to contrast media, acute renal failure or severe chronic non-dialysis-dependent kidney disease, and patients who refused to provide consent for…	No	90	All: 61.22 ± 7.52	Male : 74 female 16	Lung congesti : 17; active smokers : 61; Hypertention 55; diabetic 39; family history of prematur coronary artery 35	0	0	30	30	26	64	90	NA	NA	NA	NA	NA	48 hours	NA	NA	NA	All = positive troponin 26	NA	NA	NA	NA	NA	NA	NA	NA	NA	NA	NA	NA	NA	NA	NA	NA	NA	NA	NA
2	Alici	2021	cohort	Januari - December 2014	Turki	Adana Numune Training and Research Hospital	age ≥18 years, diagnosis of NSTEMI according to the current guidelines presence of multivessel disease at coronary angiography.	previous coronary artery bypass graft surgery, Synergy Between Percutaneous Coronary Intervention With TAXUS and Cardiac Surgery (SYNTAX) score >32, severe congestive heart failure (ejection fraction <40%), severe valvular heart disease, history of cardiopulmonary resuscitation, malignancy, severe chronic kidney disease (estimated glomerular filtration rate <30 mL/min/1.73 m2), chronic liver dise…	Not mention	298	SS-PCI 64 (median 19) MS PCI 61 (median 17) p value 0.150	Male (p value 0.633): SS-PCI 46 (64.8%) MS-PCI 154 (67.8%)	SS-PCI: CAD 5 (7.0%) p value 0.334 smoking 8 (11.3%) p value 0.265 DM 13 (18.3%) p value 0.268 HPL 17 (23.9%) p value 0.212 HT 39 (54.9%) p value 0.380 MS-PCI CAD 9 (4%) p value 0.334 smoking 38 (16.7%) p value 0.265 DM 56 (24.7%) p value 0.268 HPL 72 (31.7%) p value 0.212 HT 138 (60.8%) p value 0.380	0	0	71	227	298		298								SS-PCI = 49 (18%) MS-PCI = 56 (17%) p value 0.142					SS-PCI = 5 (7.0%) p value 0.001 MS-PCI = 1 (0.4%) p value 0.001				SS-PCI = 38 (53.5%) MS-PCI 98 (43.2%)		SS-PCI = 38 (53.5%)	MS-PCI 98 (43.2%)	SS-PCI = 17 (23.9%) MS-PCI = 60 (26.4%)		SS-PCI = 17 (23.9%)	MS-PCI = 60 (26.4%)	SS-PCI = 11 (15.5%) MS-PCI = 68 (30.0%)		SS-PCI = 11 (15.5%)	MS-PCI = 68 (30.0%)
5	Baumann	2022	cohort prospective	1st of January 2012 - 31st of December 2016	Australia	CADOSA (Coronary Angiogram Database of South Australia)	NSTEMI family history, history of smoking, diabetes, atherosclerosis,	of previous coronary	No	3722	0-1 VD: mean 62.4±13.3 2-3 VD 65.8±12.3	Male: 0-1VD 1256 2-3VD 1562	Indigenous 1-0VD 134; 2-3VD 115 Ever smoke 0-1VD 1327; 2-3VD 1008 DM 0-1VD 579; 2-3VD671 HT 0-1VD 1361; 2-3VD 1111 Dislipidaemia 0-1VD 1194; 2-3VD 1028 Family history 0-1VD 803; 2-3VD 581 Prior MI 0-1VD 327; 2-3VD 359 Prior PCI 0-1VD 239; 2-3VD 223 Prior stroke 0-1VD 147; 2-3VD 140 Prior heart failure 0-1VD 85; 2-3VD 93 Renal dialysis 0-1VD 50; 2-3VD 51 Depression 0-1VD 485; 2-3VD 298	158	491			3722		3722
14	Zapata	2009	cohort retrospective	June 1996 - June 2006	Argentina	Instituto Cardiovascular de Rosario.		artery bypass grafting (CABG)	No	609	CVR 62.3 ± 11 MVR 60.8 ± 10 p value 0.11	CVR male 337 (83.2%) MVR male 168 (82.3%)	CVR= DM 90 (22.22%) current smoker 125 (30.8%) HT 262 (64.69%) hypercholesterolemia 251 (61.98%) renal failure 15 (3.7%) MI previous 109 (26.91%) PCI previous 69 (17.04%) MVR DM 41 (20.1%) current smoker 62 (30.39%) HT134 (65.69%) hypercholesterolemia 135 (66.18%) renal failure 7 (3.4%) MI previous 48 (25.53%) PCI previous 23 (11.27%)	204	405			609		609													0 (0%)	2 (0.46%)			195 (47.1%)	140 (32.33%)			110 (26.57%)	136 (31.41%)			96 (23.19%)	120 (27.71%)
18	Hsieh	2018	Trial	2005-2016	Taiwan	Cardiovascular Atherosclerosis and Percu-taneous TrAnsluminal INterventions (CAPTAIN)			Yes (28)	702	64.2 ± 11.8 years	77.2% were men	DM 282 (40.2%), CKD 143 (20.4%), HT 483 968.8%), dyslipidemia 304 (43.3%), smoking 218 (31.3%), family history CAD 13 (1.9%), previous MI 8 (1.1%), previous stroke 52 (7.4%), chronic total occlusion 74 (10.5%)	358	344			702	0	702	NA	NA	NA		NA	NA	NA	mean 58.9% SD 13.2	NA	NA	NA		NA		NA	NA	NA		NA	NA	NA		NA	NA	NA		NA	NA	NA
21	Jarakovic	2023	cohort retrospective	2011-2017	Serbia	Institute of Cardiovascular Diseases of Vojvodina (ICVDV)			No	225	61.3 ± 10.4 years in men, 66.5 ± 9.1 years in women	71.1% male	HT 179, DM 66, smoking 103, alcohol 3, COPD 15, CKI 8, prev MI 46, prev PCI 34, prev CVI 16	0	43	112	70	225	0	225	complete single stage killip I 93, killip II 12, killip III 7, killip IV 0. complete one stage killip I 55, killip II 9, killip III 6, killip IV 1. culprit only killip I 26, killip II 12, killip III 5, killip IV 3. p=-0.013	complete one stage med 121 (100-143), complete multistage 87 (80-105), culprit only 115 (103-122)	NA		NA	complete one stage: <24h (24/21.4%), 24-48 h (23/20.5%), 48-72h (13/11.6%), >72 h (52/46.4%). complete multistage <24h (30/42.9%), 24-48 h (20/28.6%), 48-72h (2/2.9%), >72 h (18/25.7%). culprit only <24h (12/27.9%), 24-48 h (6/14%), 48-72 h (8/18.6%), >72h (17/39.5%)	NA	EF complete one stage 53 ± 10, complete multistage 54 ± 8, culprit only 48 ± 11. p= 0.005	NA	max troponin level: complete one stage med 33.5 (23-62), complete multistage 99.5 (51-286), culprit only 75 (32-114). p= 0.172	CK-MB one time test: complete one stage 33.5 (23-62), complete multistage 33.5 (27-75), culprit only 26 (15.5-76.5). p= 0.642		4		1		11		43	36	14		41	18	14		26	16	NA
23	Kim Yong Hoon	2020	cohort retrospective	2005-2015	South Korea	Korea Acute Myocardial Infarction Registry (KAMIR)			Yes (CPCI 79; MPCI 88)	4588	culprit only: 66.3 SD 12, multivessel: 65.7 SD 11.2	male in culprit only 1464 (71.2%), multivessel 1754 (69.2%)	culprit only: HT (1188/57.8%), DM (683/33.2%), dyslipidemia (245/11.9%), previous MI (113/5.5%), previous PCI (204/9.9%), previous CABG (27/1,3%), previous HF (39/1.9%), previous CVA (175/8.5%), smoking (749/36.4%). in multivessel revasc: HT (1437/56.7%), DM (885/34.9%), dyslipidemia (343/13.5%), previous MI (123/4.9%), previous PCI (184/7.3%), previous CABG (10 /0.4%), previous HF (37/1.5%), pre…	2533	2055	0	0	4588	0	4588	NA	NA	NA	NA	NA	NA	NA	culprit only: 52.4 SD 11.4, multivessel 53.8 SD 11.7	NA	culprit only 22.5 SD 104.8, multivessel 20.6 SD 54.1	culprit only: 77.9 SD 240.8, multivessel: 61.1 SD 141.6		93 (4.5%)	108 (4.3%)	85 (4.2%)	23 (4.6%)	743 (36.2%)	929 (36.7%)	723 (35.6%)	206 (40.9%)	572 (27.8%)	683 (27%)	570 (28.1%)	113 (22.4%)	647 (31.5%)	813 (32.1%)	570 (28.1%)	162 (32.1%)	left main: 112 (5.5%), LAD 875 (42.6%), LCx 685 (33.3%), RCA 741 (36.1%)
28	Mariani	2001	cohort prospective	1997-1998	Italy	ROSAI registry			Not mention	208	63.8 SD 10.3	171 men, 41 women	prior MI CR 18 (37%), IR 74 (47%); diabetes CR 13 (26%), IR 23 (14.5%)	49	158			0	208	208	NA	NA	NA	NA	NA	NA	NA	EF<40% CR 0, IR 17 (11%)	NA	NA	NA		NA	NA	NA	NA	123 (78%)	37 (75%)	NA	NA
31	Omer	2021	cohort prospective	2009-2018	United States	National Cardiovascular Data Registry CathPCI Registr				25324	before matching multivessel: 69.2 SD 11.9, culprit only 69.2 SD 11.7	multivessel female 1184 (34.6%), culprit only female 4974 (32%)	multivessel: current/recent smoking 2353 (24.1%), HT 8176 (83.6%), dyslipidemia 7204 (73.7%), FH of premature CAD 1354 (13.8%), prior MI 3454 (35.3%), prior HF 3290 (33.6%), prior heart valve surgery 252 (2.6%), prior PCI 3040 (31.3%), prior CABG 1606 (16.4%), current dialysis 119 (11.4%), CVD 1997 (20.4%), PAD 2210 (22.6%), chronic lung dx 2149 (22%), DM 5296 (54.1%). culprit only: current/recen…	9791	15533			25324	0	25324	NA	NA	TIMI pre-PCI flow grade 0= multivessel 3038 (31%), culprit only 5112 (32.9%)	NA	NA	NA	NA	pre PCI LVEF (%) multivessel: 33.1 SD 14.9; culprit only 35.2 SD 15.2	multivessel: 55.9 SD 21.9; culprit only: 56.5 SD 21.7	NA	NA		875 (5.6%)	2313 (23.6%)	NA	NA	5564 (35.8%)	4700 (48%)	NA	NA	4697 (30.2%)	3831 (39.1%)	NA	NA	4397 (28.3%)	1970 (20.1%)	NA	NA	left main 875 (5.6%), LAD 5564 (35.8%), RCA 4397 (28.3%), LCx 4697 (30.2%)
32	Onuma	2013	cohort retrospective	2000-2005	United States	RESEARCH and T-SEARCH registries			Not mention	990	culprit only 64.1 SD 11.8, multivessel 64.6 SD 11	culprit only male 30.3%, multivessel 30.9%	culprit only DM 18.5%, HT 42%, hypercholesterolemia 53.8%, family history 30.6%, current smoking 25.3%, prev PCI 32.5%, prev MI 52%. multivessel diabetes 20.1%, HT 43.5%, hypercolesterolemia 54%, FAMILY HISTORY 27%, current smoking 22.9%, prev PCI 15.1%, prev MI 45.2%	611	379			NA	NA	990	NA	NA	NA	NA	NA	NA	NA	NA	NA	NA	NA		0.041	0.029	NA	NA	0.441	0.383	NA	NA	0.264	0.255	NA	NA	0.245	0.318	NA	NA	mean 1.5 SD 0.8
33	Pandit	2022	cohort prospective	2018-2019	India	ABVIMS and Dr. RML Hospital, New Delhi, India			No	60	culprit only 57 SD 8.98, multivessel 54.73 SD 9.40	M/F culprit only 21/9, multivessel 22/8	culprit only HT 13, DM 5, current smoking 11, COPD 4, dyslipidemia 13, hypothyroidism 1. multivessel HT 13, DM 8, current smoking 11, COPD 3, dyslipidemia 14, hypothyroidism 0	30	30	0	0	60	0	60	NA	NA	NA	NA	NA	NA	NA	culprit only 53.83 SD 9.25, multivessel 48.67 SD 9.73	NA	NA	NA	The target vessel was identified based on at least two of the following angiographic characteristics, i.e.,intraluminal filling defect, plaque ulceration, plaque irregularity, dissection, or impaired flow [6] along withevidence of regional wall motion abnormality (RWMA) in the territory of the target vessel andelectrocardiogram (ECG) leads showing significant ST-T changes.	2 (6.7%)	1 (3.3%)			13 (43.3%)	14 (46.7%)			7 (23.3%)	4 (13.3%)			9 (30%)	9 (30%)
36	Pustjens	2022	cohort prospective	1 January 2017 - 1 October 2019	Netherlands	The Netherlands Heart Registration (NHR)	10507	MV-PCI: 69.1 ± 11.6, CO-PCI: 68.4 ± 11.4	Female: MV-PCI: 1286; CO-PCI: 1824 Male MV-PCI:2949 CO PCI: 4448	10507	NA	NA	Diabetes MV-PCI:1086, CO-PCI: 1634 Previous MI: MV-PCI:1008, CO-PCI: 1702 Previous PCI: MV-PCI:1084, CO-PCI: 2015 Dialisis: MV-PCI:37, CO-PCI: 51	4181	2753			NA	NA	NA	NA	NA	NA	NA	<35% MV PCI:151 CO PCI: 198	<60 MV PCI: 1084 CO PCI: 1579	NA	NA		252	666	0	0	2537	NA	0	0	1562	na	0	0	1904	NA	0	0	med 1 (IQR 1-1)	LAD + LCX: 2081 LAD + RCA: 1106 LCX + RCA: 630 LAD + LCX + RCA: 416 Left main: 666 Lesion treated: med 2 ( IQR 2–3)	NA	NA
40	Rathod	2018b	cohort prospective	January 2005-May 2015	UK	The U.K BCIS			No	21857	Complete :68.93 ± 12.59 Culprit Only: 67.63 ± 12.03	male: Complete: 8521 Culprit only: 7671 Female Complete: 3216 Culprit only: 2449	Prev MI: Complete: 6885 Culprit only: 4412 Prev PCI: Complete: 2959 Culprit only 1791 Hipercholestrolemia Complete: 6526 Culprit only 5687 DM Complete: 4375 Culprit only: 3168 Hipertension Complete: 6690 Culprit only 5920 Smoking Complete: 6045 Culprit only: 5353 PVD: Complete: 563 Culprit only: 526 Prev CVA Complete: 534 Culprit only: 395 Renal disease Complete: 845 Culprit only: 527	11737	10120			21857	0	21857	NA	NA	grade 3 Complete: 6303 Culprit only: 6426		NA	Complete: med 2.83 ( IQR2.47-6.9) Culprit only: med 2.65(IQR 2.12-5.3)	Complete: med 5.65 (IQR 3.1-9.5) Culprit only: med 5.12 (IQR 2.2-8.6)	<35% Complete: 669 Culprit only: 557	NA	NA	NA		678		NA	*multtivessel: 904	2763		NA	*Multivessel: 3850	2874		NA	*Multivessel: 3263	3805		NA	*Multivessel: 3721	mean: 1.00 ±0.16
41	Sadaka	2019	Cohort retrospective	January 2008-June 2016.	Egypt	Hospital center of Alexandria University			Not mention	490	Culprit only: mean 64.6 ± 10.42 One stage: mean 63.02 ± 9.9 Multi stage: mean 58.73 ± 8.96	Male: Culprit only: 160 One stage: 195 Multi stage: 28 Female Culprit only: 51 One stage: 54 Multi stage: 2	DM: Culprit only: 118 One stage: 133 Multi stage: 17 HTN Culprit only: 139 One stage: 149 Multi stage: 19 Hiperkolestr Culprit only: 72 One stage: 80 Multi stage: 10 Current smoker: Culprit only: 28 One stage: 36 Multi stage: 7 Prev MI Culprit only: 16 One stage: 11 Multi stage: 2 Prev PCI Culprit only: 44 One stage: 42 Multi stage: 5		211	249	30	NA	NA	490	NA	Culprit only: 127.5 ± 31 One stage: 121.6 ± 30 Multi stage: 113.3 ± 24 NB *punya crusade score Culprit only: 26.7 ± 13 One stage: 25.5 ± 13 Multi stage: 20.9 ± 11	NA		NA	NA		Culprit only: mean 58.8 ± 11.36 One stage: mean 61.72 ± 8.87 Multi stage: mean 60.8 ± 11.15	CKD: Culprit only: 33 One stage: 34 Multi stage: 5 Normal Function test Culprit only: 177 One stage: 212 Multi stage: 25 CKD on HD Culprit only: 1 One stage: 3 Multi stage: 0	positif troponin Culprit only: 127 One stage: 155 Multi stage: 21	NA		13		7	0	185		205	1	147		155	2 /25 (?)	166		108	24	NA
42	Sardella	2016	RCT	Sept 1, 2011-Aug 31, 2013	Italy	University of Rome			No	527	One stage: 72 (61-78) Multistage: 73 (62-78)	One stage: Male: 207 Female: 57 Multistage: male: 209 Female: 51	Diabetes (non Insulin Dependen) 1Stage: 90 MS: 93 Diabetes(Insulin dependen) 1Stage: 8 MS: 11 HT 1Stage: 193 MS: 174 Hiperkolestr 1Stage: 152 MS: 143 Current smoker: 1stage: 120 MS: 107 Family history 1 Stage: 139 MS: 136 Prev MI 1Stage: 71 MS: 62 Prev PCI: 1Stage: 41 MS: 44			264	263	527	0	527	NA	1stage: med 176 (IQR 156-191) MS: med 175 (IQR 152-188) *Crusade Score 1stage: 22 (16-35) MS: 23(17-36)	1Stage: med 3(IQR 2-3) MS: med 3 (IQR 2-3)		NA	NA	NA	(%) 1stage: med 50 (40-55) MS: 50 (40-55)	NA	1stage: med 0.50 (0.22-1.42) MS:med 0.46 (0.16-1.36)	NA		NA		24	15	NA		234	237	NA		210	204	NA		155	159	NA
43	Small	1988	Cohort retrospective	Oct 1979-Jan 1987	Minessota, US	Mayo Clinic, Minessota			Not mention	168	mean Culprit only: 63 Complete: 63 single vessel: 56	Male Culprit only: 37 Complete:21 single vessel: 61 Female Culprit only: 15 Complete 10 single vessel: 19	Prev MI Complete: 12 Culprit only:23 single vessel: 36 Prev CHF Complete: 2 Culprit only 8 single vessel: 5 Prev CABG Complete: 6 Culprit only 11 single vessel: 2	52	31			0	168	168	NA	NA	NA		NA	NA	NA	Culprit only: 0.57 Complete: 0.60 single vessel: 0.61	NA	NA	NA		NA		NA	NA	NA		NA	NA	NA		NA	NA	NA		NA	NA	1 vessel: 45 2 vessel: 7 3 vessel: 3
44	Brener	2008	Cohort retrospective*	2000-2004	Cleveland, US	American College of Cardiology National Cardiovascular Database Registry			1333.97	111164	median Culprit: 66 (IQR 56, 75) 1stage: 65 ( IQR 55, 75) Multistage: 66 ( IQR 56, 76)	Male Culprit: 46615 1stage: 21779 Multistage: 3354 Female Culprit: 25433 1stage: 8385 Multistage: 1944	Current HF Culprit: 7133 1stage: 3314 Multistage: 593 Cardiogenic shock before PCI Culprit: 793 1stage: 406 Multistage: 90 HT Culprit: 53316 1stage: 24822 Multistage: 3905 DM Culprit: 22983 1stage: 10653 Multistage: 1701 Renal Failure Culprit: 4251 1stage : 1725 Multistage: 328 Dyslipidemia Culprit: 49065 1 stage MV: 23064 Multistage: 3491 Current smoker Culprit: 19669 1 stage: 8522 Multistage: 1…			72048	33818	40780	70384	111164	NA	NA	0: Culprit: 9726 1stage: 2333 Multistage: 974 3: Culprit: 35952 1stage: 20325 Multistage: 2432		NA	NA	NA	Culprit: med 55% (IQR 46,60) 1stage: med 55% (IQR 48,60) Multistage: med 55% (IQR 45,60)	NA	NA	NA		Left main trunk 793		Left main trunk 812	Left main trunk 58	Proximal LAD 21110		Proximal LAD 12174	Proximal LAD 2045	NA		NA	NA	NA		NA	NA	NA
48	Wang	2016	Cohort retrospective*	June 2004-Dec 2008	US	The CathPCI Registry			No	31361	Culprit: med 75 (IQR 70,81) Multistage: med 75 (IQR 70, 81)	Female: Culprit: 10575 MS: 3720 Male: Culprit:12769 MS: 4279	Prev MI: Culprit: 5556 MS: 1804 Prev PCI Culprit: 6069 MS: 2004 Prev HF Culprit: 3035 MS: 1106 Cerebrovasc dis Culprit: 3665 MS: 1267 PAD Culprit: 3338 MS: 1074 DM Culprit: 7657 MS: 2734 CLD Culprit: 4552 MS: 1523	8017	23344			31361	0	31361	NA	NA	0 Culprit: 4622 MS: 762		NA	NA	NA	NA	NA	NA	NA		NA		NA	NA	8521		NA	3303	2108		NA	2469	2982		NA	2469	NA
50	Yu	2016b	Cohort prospective	November 2008-November 2012	China	General Hospital of Shenyang Military region, China			No	1531	Unadjusted 1stage: 62.7±10.4 MS: 62.6±10.0	Unadjusted Male: 1 stage: 580 MS: 496 Female: 1 stage: 279 MS: 176	Diabetes Unadjusted 1Stage: 308 MS: 256 HT Unadjusted 1Stage: 561 MS: 454 Hiperlipidemia Unadjusted 1Stage: 384 MS: 330 PAD Unadjusted 1Stage: 24 MS: 19 Current smoker Unadjusted 1Stage: 382 MS: 341 Prev MI Unadjusted 1Stage: 172 MS: 191 Prev CVD Unadjusted 1Stage: 68 MS: 67 Anemia Unadjusted 1Stage: 76 MS: 58			859	672	394	1137	1531	NA	NA	NA		NA	NA	NA	≤40% Unadjusted 1Stage: 13 MS: 14	≤60 Unadjusted 1Stage: 88 MS: 78	NA	NA	NA	NA		92	74	NA		NA	NA	NA		NA	NA	NA		NA	NA	NA
										214421
52	Shishehbor	2007	cohort	January 1995 to June 2005	USA	Cleveland Clinic			No	1240	M-PCI 66±12 C-PCI 65± 12	Male M-PCI 305 (64%) C-PCI 491 (65%)	smoking CO: 200 MV: 91 Insulin-dependent diabetes mellitus CO: 92 MV: 64 Non–insulin-dependent diabetes mellitus CO: 142 MV: 92 Family history of coronary disease CO: 297 MV: 47 Renal dysfunction (creatinine 2.0) CO: 47 MV: 29	479	761			NA	NA	1237	NA	NA	NA	NA
54	Lee	2011	cohort prospective	2003-2006	south korea	Samsung Medical Center	patients with NSTE-ACS and MVD underwent PCI usingDES	Patients who had priorcoronary bypass grafts, isolated left main coronary arterydisease (CAD), or chronic total occlusions; who hadexperienced cardiogenic shock before intervention; and who underwent planned staged intervention after dischargefrom the index hospitalization	no	366	64.5 SD 10.8 in MVR and 65.3 SD 11.6 in SVR	male 245	DM 136, HT 221, current smoker 80, dyslipidemia 104, family history of CAD 25, PAOD 14, prior MI 31, prior CVA 30, prior PCI 43, CHF 49, chronic renal failure 49, LVEF <50% 76	179	187			NA	NA	366	NA	NA	NA	MVR 23.1 SD 9.3, SVR 22.4 SD 10.7	NA	NA	NA	MVR 57.3 SD 11.6, SVR 56.6 SD 10.8	NA	NA	NA		17	41	NA	NA	81	74	NA	NA	NA	NA	NA	NA	NA	NA	NA	NA	NA
55	Bauer	2013	cohort prospective	2005-2008	176 centres in europe	33 ESC countries (Euro Heart Survey PCI-Registry)	haemodynamically stable patients with ACS and at least two major epicardial vessels with ≥70% stenosis	Patients with prior coronary artery bypass graft (CABG) and/or significant left main disease were excluded.	no	4457	MV PCI 65.4 SD 11.1; CL PCI 67.1 SD 11.5	male MV PCI 69.3%; CL PCI 73.4%	MV PCI history of MI 33.8%, prior PCI 20.25, history of HF 14.1%, history valvular disease 2.3%, history of stroke 3.6%, history PAD 5.45, CKD 5.3%, HT 70.4%, DM 28.6%, hypercholesterolemia 65.3%, current/former smoker 46.7%; CL PCI history MI 34.1%, prior PCI 23.1%, history HF 10.1%, history valvular disease 2.8%, history stroke 6.9%, history PAD 9.9%, CKD 6.8%, HT 75.6%, DM 30%, hypercholestero…	734	1186			888	1032	1920	NA	NA	First treated vessel TIMI 0 before PCI 99-100% stenosis= multivessel 12.3%, culprit only 16.1%; TIMI 3 after PCI <50% stenosis= MV 96.4%, CO 93.9%, TIMI 3 + <50% stenosis after PCI= MV 95.4%, CO 91.9%. remaining treated vessel TIMI 0 flow before PCI 99-100% stenosis before PCI= MV 7.2%, TIMI 3 flow after PCI <50% stenosis after PCI= MV 93.6%, TIMI 3 flow + <50% stenosis after PCI= MV 90.7%	NA	MV PCI 7:00 (2:38-30:02); CL PCI 6:49 (2:40-26:30)	MV PCI 23:22 (6:48-62:05); CL PCI 18:24 (3;02-48:03)	NA	>50% in MV PCI: 68%, in CL PCI: 63%	NA	NA	NA		NA	NA	NA	NA	NA	NA	NA	NA	NA	NA	NA	NA	NA	NA	NA	NA	NA
56	Hassanin	2015	randomized trial	2004	Austria, The Netherlands, Australia, New Zealand, Belgium, Norway, Canada, Spain, Denmark, Sweden, Finland, Switzerland, France, United Kingdom, Germany, United States, and Italy	ACUITY trial	patients with moderate or high-risk NSTE-ACS who were managed with an early invasive strategy	patients who had staged (planned) procedures within eight weeks post index SV PCI, which was defined as intervention on only the culprit lesion(s) in one vessel during the index procedure.	NA	2864	CO 62 (53-71), MV 62 (54-71) years	male in CO 1630 (72.3%), MV 430 (70.6%)	DM, insulin dependent DM, HT, hyperlipidemia, current smoker, prev MI, prev PCI, prev CABG, renal insufficiency	609	2255			NA	NA	2864	NA	NA	low (0-2) in CO 216 (11.7%) MV 68 (13.7%, intermediate in CO 995 (53.8%) MV 283 (57.2%), high (5-7) in CO 637 (34.5%) MV 144 (29.1%)	NA	NA	NA	NA	NA	NA	NA	NA		100 (4.43%)	21 (3.45%)	NA	NA	1992 (88.34%)	557 (91.46%)	NA	NA	LAD and LCx 313 (13.9%), LCx and RCA 250 (11.1%)	LCx and LAD 77 (12.6%), LCx and RCA 50 (8.2%)	NA	NA	LAD and RCA 423 (18.8%), LCx and RCA 250 (11.1%)	LAD and RCA 85 (14%), LCx and RCA 50 (8.2%)	NA	NA	NA
57	Quadri	2017	cohort retrospective	2003-2014	Europe, Asia, North and South America (Germany, the Netherlands, Poland, Spain, Italy, Greece, Japan, China, Canada and Brazil)	BleeMACS project	All consecutive patients with multivessel coronary disease and a diagnosis of myocardial infarction (STEMI and NSTEMI) according to ESC guidelines12, treated with PCI during the index admission between 2003 and 2014	no pre-specified exclusion criteria were stipulated	NA	4520	NSTEMI group: MV 68.7 SD 12.2, CO 68.1 SD 11.5	NSTEMI group: female in MV 26.8% vs in CO 21.7%	diabetes, HT, dyslipidemia, prior MI, CKD	619	840			1459	0	1459	killip II MV 92 (15.7%), CO 141 (17.6%)	NA	NA	NA	NA	NA	NA	MV 53.6 SD 12.2, CO 52.1 SD 11.9	NA	NA	NA		NA	NA
58	Correia	2018	cohort retrospective	2010-2013	Portugal	Braga Hospital	patients with NSTE-ACS and multivessel CAD	patients with multivessel CAD and a previous history of coronary artery bypass grafting(CABG) (n=30) were excluded due to their excessive anatom-ical complexity	NA	202	65.3 SD 12.5	77.2% male	diabetes, HT, dyslipidemia, smoking, CRF, MI, angina, atroke/TIA, PAD, carotid disease, PCI	71	131			NA	NA	202	KILLIP I: MV 52, CO 97, KILLIP II: MV 13, CO 26, KILLIP III: MV 5, CO 5, KILLIP IV: MV 1, CO 3	MV 127 SD 40.8, CO 134 SD 44.8	NA	NA	NA	NA	NA	MV 50.1 SD 9.6, CO 48.7 SD 9.3	Creatinine MV 0.9 (0.4), CO 0.9 (0.4)	MV 4.88 (22.65), CO 6.56 (15.46)	NA		5 (3.8%)	2 (2.8%)			105 (80.2%)	63 (88.7%)			100 (76.3%)	58 (81.7%)			93 (71%)	54 (76.1%)			LM 0, LAD 9 (12.7%), LCx 7 (9.9%), RCA 10 (14.1%), more than one 0
59	Palmer	2004	cohort prospective	Jan 2000-Sept 2001	UK	NA	patients underwent PCI at our center following presentation with an acute coronary syndrome [UA or non-ST elevation myocardial infarction (NSTEMI)]	presence of lesions in right coronary arteries where a left dominant system existed, since these are not considered significant by the Coronary Artery Surgery Study algorithm. history of previous CABG or the presence of significant left main coronary artery disease, as both these features can confound the assessment of coronary artery disease and influence the PCI strategy lack of in-hospital and…	no	151	NA	NA	NA	71	57			NA	NA	151	NA	NA	NA	NA	NA	NA	NA	NA	NA	NA	NA	NA	NA	NA	NA	NA	NA	NA	NA	NA	NA	NA	NA	NA	NA	NA	NA	NA	NA
										442642				40483	61314	73633	35110	132820	72993	212113
														210540
[truncated: 112 more columns]
